# Supplementary material for: Integrated single-cell and spatial transcriptomics reveal the differentiation drivers of gastric epithelial lineage progression
Source: Front Immunol. 2026 Feb 9;17:1712830. doi: 10.3389/fimmu.2026.1712830 (PMC12926446; doi:10.3389/fimmu.2026.1712830)
Supplement: Supplementary file 2 [file Table1.xlsx]

## Sheet: Table S1. Clinical information 
Table S1. Clinical information of gastric cancer tissues.
Sampleid	Age	Sex	H. pylori infection	Histology	Location
GC_HP_N_1	71	Male	Negative	Gastric adenocarcinoma	Gastric angle
GC_HP_N_2	67	Male	Negative	Gastric adenocarcinoma	Gastric antrum
GC_HP_N_3	74	Male	Negative	Gastric adenocarcinoma	Gastric antrum
GC_HP_P_1	56	Male	Positive	Gastric adenocarcinoma	Gastric antrum/corpus
GC_HP_P_2	53	Male	Positive	Gastric adenocarcinoma	Gastric antrum
GC_HP_P_3	62	Male	Positive	Gastric adenocarcinoma	Gastric corpus
GS_HP_N_1	35	Female	Negative	Mild Non-atrophic gatritis	Gastric antrum
GS_HP_N_2	32	Female	Negative	Mild Non-atrophic gatritis	Gastric antrum
GS_HP_N_3	50	Female	Negative	Mild Non-atrophic gatritis	Gastric antrum
GS_HP_P_1	63	Female	Positive	Moderate Non-atrophic gatritis	Gastric antrum
GS_HP_P_2	43	Female	Positive	Moderate Non-atrophic gatritis	Gastric antrum
GS_HP_P_3	39	Male	Positive	Moderate Non-atrophic gatritis	Gastric antrum
IM_HP_N_1	67	Male	Negative	Mild intestinal metaplasia	Gastric antrum
IM_HP_N_2	67	Male	Negative	Severe intestinal metaplasia	Gastric antrum
IM_HP_N_3	43	Male	Negative	Moderate intestinal metaplasia	Gastric antrum
IM_HP_P_1	44	Female	Positive	Moderate intestinal metaplasia	Gastric angle
IM_HP_P_2	54	Male	Positive	Moderate intestinal metaplasia	Gastric antrum/corpus
IM_HP_P_3	55	Female	Positive	Moderate intestinal metaplasia	Gastric antrum/angle
