# Supplementary material for: Integrated single-cell and spatial transcriptomics reveal the differentiation drivers of gastric epithelial lineage progression
Source: Front Immunol. 2026 Feb 9;17:1712830. doi: 10.3389/fimmu.2026.1712830 (PMC12926446; doi:10.3389/fimmu.2026.1712830)
Supplement: Supplementary file 3 [file Table2.xlsx]

## Sheet: Table S2. List of gastric  mark
Table S2. List of gastric markers
gastric tissues		gastric organoids
Gene	Cell	Gene	Cell
MUC5AC	Pit mucous cell (PMC)	CLDN18	Gastric lineage
MUC6	gland mucous cell (GMC)	ANXA10	Gastric lineage
PGA4	chief cell	CDX1	Intestinal lineage
PGA3	chief cell	CDX2	Intestinal lineage
LIPF	chief cell	CLDN3	Intestinal lineage
CD2	T cell	TNFRSF19	Stem cells
CD3D	T cell	LGR5	Stem cells
CD3E	T cell	EPHB2	Stem cells
CD79A	B cell	OLFM4	Stem cells
CD19	B cell	SMOC2	Stem cells
TPSAB1	Mast cells	ASCL2	Stem cells
TPSB2	Mast cells	MEX3A	Stem cells
CD14	Macrophage	STMN1	Isthmus stem cells
CD163	Macrophage	HELLS	Proliferating cells
CD68	Macrophage	PCNA	Proliferating cells
CSF1R	Macrophage	TOP2A	Proliferating cells
PDPN,	Fibroblasts	MKI67	Proliferating cells
COL1A2	Fibroblasts	BIRC5	Proliferating cells
COL3A1	Fibroblasts	PGC	Chief cells
COL6A1	Fibroblasts	LIPF	Chief cells
DCN	Fibroblasts	PGA3	Chief cells
CEACAM5	Cancer cells	MUC6	Neck mucous
CEACAM6	Cancer cells	TFF2	Gastric mucous
FABP1	Enterocytes	TFF1	Gastric mucous
CA1	Enterocytes	MUC5AC	Gastric mucous
VIL1	Enterocytes	ATP4A	Parietal cells
OLFM4	Intestinal metaplasia	FABP1	Enterocytes
MUC2	Intestinal metaplasia	KRT20	Enterocytes
CDX2	Intestinal metaplasia	ANPEP	Enterocytes
		HES6	Goblet precursors
		SPINK4	Goblet cells
		ATOH1	Goblet cells
		DEFA6	Paneth cells
		PLA2G2A	Paneth cells
		CHGA	Enteroendocrine cells
		NEUROG3	Enteroendocrine cells
		SYP	Enteroendocrine cells
		POU2F3	Tuft cells
		AVIL	Tuft cells
