# Supplementary material for: Integrated single-cell and spatial transcriptomics reveal the differentiation drivers of gastric epithelial lineage progression
Source: Front Immunol. 2026 Feb 9;17:1712830. doi: 10.3389/fimmu.2026.1712830 (PMC12926446; doi:10.3389/fimmu.2026.1712830)
Supplement: Supplementary file 4 [file Table3.xlsx]

## Sheet: Table S3
Table S3. The stomach signature, colon signature scores for organoids.
*The stomach signature comprised of 166 genes from Human Protein Atlas with Tissue enhanced or Group enriched expression in stomach (details from the following link)
https://v17.proteinatlas.org/search/tissue_specificity_rna:stomach;elevated+AND+sort_by:tissue+specific+score+AND+show_columns:groupenriched
Detail genelist
PGA4,GIF,GKN1,PGA3,PGA5,ATP4A,GAST,ATP4B,LIPF,CLDN18,GAGE12G,MUC5AC,GAGE2E,DAZ4,GKN2,TFF1,TFF2,DAZ2,KCNE2,NKX6-2,MUC6,C6orf58,PGC,TAAR1,CCKBR,DPCR1,FUT9,CHIA,CYP2C18,CCKAR,VSIG1,COL2A1,CTSE,NTS,A4GNT,ANXA10,AQP5,CAPN8,FAM159B,GHRL,PSCA,ALDH3A1,BARX1,EPS8L3,ERN2,ESRRB,PAX6,PSAPL1,C2orf70,HNF4A,IGFALS,IHH,SDR16C5,SOX21,TPH1,TRIM31,ACER2,AKR1C2,AKR7A3,FER1L6,FOXA3,ISL1,LRRC31,MYEOV,NPAS1,RFLNA,SLC26…
#The colon signature comprised of 166 genes from Human Protein Atlas with Tissue enhanced or Group enriched expression in colon (details from the following link)
https://v17.proteinatlas.org/search/tissue_specificity_rna:colon;elevated+AND+sort_by:tissue+specific+score+AND+show_columns:groupenriched
Detail genelist
INSL5,AQP8,MEP1A,PRAC1,ISX,CA1,TBX10,BTNL3,MUC12,TMIGD1,KRTAP13-2,MS4A12,NOX1,CD177,GUCA2A,PYY,CHST5,GUCY2C,MYO1A,NAT2,NXPE1,SDHD,LYPD8,MOGAT2,SLC39A5,AC011513.3,C10orf99,PIGY,CHP2,GLRA2,HHLA2,NR1I2,ATOH1,CDHR5,CDX1,LRRC19,NXPE4,REG4,TMEM236,CDH17,CLCA1,CLRN3,DHRS11,GAL3ST2,GPA33,HOXD13,CEACAM7,EPS8L3,ERN2,FABP1,FSIP1,GALNT8,LRRC26,PHGR1,PPP1R14D,SH2D7,VIL1,AMN,BTNL8,CASP5,CDX2,CEACAM6,CLCA4,EFNA…
