# Supplementary material for: Integrated single-cell and spatial transcriptomics reveal the differentiation drivers of gastric epithelial lineage progression
Source: Front Immunol. 2026 Feb 9;17:1712830. doi: 10.3389/fimmu.2026.1712830 (PMC12926446; doi:10.3389/fimmu.2026.1712830)
Supplement: Supplementary file 5 [file Table4.xlsx]

## Sheet: Table S4.PCR primers, antibodie
Table S4.PCR primers, antibodies,and knowdown (knowout) information
PCR primers
Name		Sequence (5'-3')
UPP1	Forward primer	ATGGGCATTCCTTCTATC
	Reverse primer	GACAATCTGCTCAAACTC
GAPDH	Forward primer	GAAGGTGAAGGTCGGAGTC
	Reverse primer	GAAGATGGTGATGGGATTTC
antibodies
Antibodies	Vendor	Catalog #
Anti-human UPP1 antibody	abcam	ab205031
siRNA,sgRNA
Name	Sequence
si-UPP1#1	GUGCUCCAACGUCACUAUCAUTT
si-UPP1#2	GCUGAAAGUCACAAUGAUUTT
sgRNA-TP53	GGGCAGCTACGGTTTCCGTC	PMID:25924068
sgRNA-UPP1	GAAGCGGGTCATCCGGAAAA	PMID: 37198494
