# Supplementary material for: Integrated single-cell and spatial transcriptomics reveal the differentiation drivers of gastric epithelial lineage progression
Source: Front Immunol. 2026 Feb 9;17:1712830. doi: 10.3389/fimmu.2026.1712830 (PMC12926446; doi:10.3389/fimmu.2026.1712830)
Supplement: Supplementary file 6 [file Table5.xlsx]

## Sheet: Table S5
Genes are upregulated in HP positive group
log2FoldChange>1, p<0.05 (101 genes)
OLFM4
UPP1
CCNF
CDK1
CCNB1
PLK4
CCNB2
KIF20A
GIF
ATP4B
CST4
LIPF
LTF
ATP4A
FCGBP
KRT20
SST
MUC5AC
REG3A
TFF2
RPS27
CA2
TFF1
VIL1
FBP2
IL6
ACOT7
AKR1C1
PGC
CA9
HPGD
IGJ
CHGA
SPP1
ADH7
NEB
KLF4
CFD
REG1A
MEST
CEACAM6
MT1G
CKB
PTGS2
CTSE
FAP
KIAA0125
THBS2
ALDH3A1
SULT1C2
GRB7
RNASE1
PDIA2
IFI6
LGALS2
CDC6
GNAT1
KDM5D
IGHM
FOXM1
EPHB2
FN1
COL1A2
HDC
TROVE2
AADAC
IGFBP2
COL10A1
MMP3
CDH11
RARRES1
STIP1
CKMT2
H19
IGH
HOXB7
SOX6
HSPH1
S100A10
MAL
MYOC
GJB2
SCNN1B
KRT6B
MIPEP
C5AR1
MALL
CDH17
RPA1
STK3
MKI67
PTK7
